# Supplementary material for: Metformin alleviates stress-induced cellular senescence of aging human adipose stromal cells and the ensuing adipocyte dysfunction
Source: eLife. 2021 Sep 21;10:e62635. doi: 10.7554/eLife.62635 (PMC8526089; doi:10.7554/eLife.62635)
Supplement: Figure 1—source data 2. [file elife-62635-fig1-data2.zip]

Archive with 45 entries (38 files):
- beta galactosidase P7/
- beta galactosidase P7/.DS_Store
- __MACOSX/
- __MACOSX/beta galactosidase P7/
- __MACOSX/beta galactosidase P7/._.DS_Store
- beta galactosidase P7/beta galactosidase P7- Aged ASCs/
- beta galactosidase P7/beta galactosidase P7- Aged ASCs/image 1 .jpg
- __MACOSX/beta galactosidase P7/beta galactosidase P7- Aged ASCs/
- __MACOSX/beta galactosidase P7/beta galactosidase P7- Aged ASCs/._image 1 .jpg
- beta galactosidase P7/beta galactosidase P7- Aged ASCs/image 8.JPG
- __MACOSX/beta galactosidase P7/beta galactosidase P7- Aged ASCs/._image 8.JPG
- beta galactosidase P7/beta galactosidase P7- Aged ASCs/.DS_Store
- __MACOSX/beta galactosidase P7/beta galactosidase P7- Aged ASCs/._.DS_Store
- beta galactosidase P7/beta galactosidase P7- Aged ASCs/image 7.JPG
- __MACOSX/beta galactosidase P7/beta galactosidase P7- Aged ASCs/._image 7.JPG
- beta galactosidase P7/beta galactosidase P7- Aged ASCs/image 6.JPG
- __MACOSX/beta galactosidase P7/beta galactosidase P7- Aged ASCs/._image 6.JPG
- beta galactosidase P7/beta galactosidase P7- Aged ASCs/image 4.JPG
- __MACOSX/beta galactosidase P7/beta galactosidase P7- Aged ASCs/._image 4.JPG
- beta galactosidase P7/beta galactosidase P7- Aged ASCs/image 5.JPG
- __MACOSX/beta galactosidase P7/beta galactosidase P7- Aged ASCs/._image 5.JPG
- beta galactosidase P7/beta galactosidase P7- Aged ASCs/image 2.JPG
- __MACOSX/beta galactosidase P7/beta galactosidase P7- Aged ASCs/._image 2.JPG
- beta galactosidase P7/beta galactosidase P7- Aged ASCs/image 3.JPG
- __MACOSX/beta galactosidase P7/beta galactosidase P7- Aged ASCs/._image 3.JPG
- beta galactosidase P7/beta galactosidase P7-Young ASCs/
- beta galactosidase P7/beta galactosidase P7-Young ASCs/image 1 .jpg
- __MACOSX/beta galactosidase P7/beta galactosidase P7-Young ASCs/
- __MACOSX/beta galactosidase P7/beta galactosidase P7-Young ASCs/._image 1 .jpg
- beta galactosidase P7/beta galactosidase P7-Young ASCs/image 8.JPG
- __MACOSX/beta galactosidase P7/beta galactosidase P7-Young ASCs/._image 8.JPG
- beta galactosidase P7/beta galactosidase P7-Young ASCs/.DS_Store
- __MACOSX/beta galactosidase P7/beta galactosidase P7-Young ASCs/._.DS_Store
- beta galactosidase P7/beta galactosidase P7-Young ASCs/image 7.jpg
- __MACOSX/beta galactosidase P7/beta galactosidase P7-Young ASCs/._image 7.jpg
- beta galactosidase P7/beta galactosidase P7-Young ASCs/image 6.JPG
- __MACOSX/beta galactosidase P7/beta galactosidase P7-Young ASCs/._image 6.JPG
- beta galactosidase P7/beta galactosidase P7-Young ASCs/image 4.JPG
- __MACOSX/beta galactosidase P7/beta galactosidase P7-Young ASCs/._image 4.JPG
- beta galactosidase P7/beta galactosidase P7-Young ASCs/image 5.JPG
- __MACOSX/beta galactosidase P7/beta galactosidase P7-Young ASCs/._image 5.JPG
- beta galactosidase P7/beta galactosidase P7-Young ASCs/image 2 .jpg
- __MACOSX/beta galactosidase P7/beta galactosidase P7-Young ASCs/._image 2 .jpg
- beta galactosidase P7/beta galactosidase P7-Young ASCs/image 3.JPG
- __MACOSX/beta galactosidase P7/beta galactosidase P7-Young ASCs/._image 3.JPG
