# Supplementary material for: Metformin alleviates stress-induced cellular senescence of aging human adipose stromal cells and the ensuing adipocyte dysfunction
Source: eLife. 2021 Sep 21;10:e62635. doi: 10.7554/eLife.62635 (PMC8526089; doi:10.7554/eLife.62635)
Supplement: Figure 1—source data 3. [file elife-62635-fig1-data3.zip]

Archive with 39 entries (32 files):
- beta galastosidase P11/
- beta galastosidase P11/.DS_Store
- __MACOSX/
- __MACOSX/beta galastosidase P11/
- __MACOSX/beta galastosidase P11/._.DS_Store
- beta galastosidase P11/beta galactosidase P11-Aged ASCs/
- beta galastosidase P11/beta galactosidase P11-Aged ASCs/image 1 .jpg
- __MACOSX/beta galastosidase P11/beta galactosidase P11-Aged ASCs/
- __MACOSX/beta galastosidase P11/beta galactosidase P11-Aged ASCs/._image 1 .jpg
- beta galastosidase P11/beta galactosidase P11-Aged ASCs/image 8.JPG
- beta galastosidase P11/beta galactosidase P11-Aged ASCs/.DS_Store
- __MACOSX/beta galastosidase P11/beta galactosidase P11-Aged ASCs/._.DS_Store
- beta galastosidase P11/beta galactosidase P11-Aged ASCs/image 7.JPG
- beta galastosidase P11/beta galactosidase P11-Aged ASCs/image 6.JPG
- beta galastosidase P11/beta galactosidase P11-Aged ASCs/image 4.JPG
- beta galastosidase P11/beta galactosidase P11-Aged ASCs/image 5.JPG
- beta galastosidase P11/beta galactosidase P11-Aged ASCs/image 2 .jpg
- __MACOSX/beta galastosidase P11/beta galactosidase P11-Aged ASCs/._image 2 .jpg
- beta galastosidase P11/beta galactosidase P11-Aged ASCs/image 3.JPG
- __MACOSX/beta galastosidase P11/beta galactosidase P11-Aged ASCs/._image 3.JPG
- beta galastosidase P11/beta galactosidase P11-Young ASCs/
- beta galastosidase P11/beta galactosidase P11-Young ASCs/image 1 .jpg
- __MACOSX/beta galastosidase P11/beta galactosidase P11-Young ASCs/
- __MACOSX/beta galastosidase P11/beta galactosidase P11-Young ASCs/._image 1 .jpg
- beta galastosidase P11/beta galactosidase P11-Young ASCs/image 8.JPG
- beta galastosidase P11/beta galactosidase P11-Young ASCs/.DS_Store
- __MACOSX/beta galastosidase P11/beta galactosidase P11-Young ASCs/._.DS_Store
- beta galastosidase P11/beta galactosidase P11-Young ASCs/image 7.JPG
- __MACOSX/beta galastosidase P11/beta galactosidase P11-Young ASCs/._image 7.JPG
- beta galastosidase P11/beta galactosidase P11-Young ASCs/image 6.JPG
- __MACOSX/beta galastosidase P11/beta galactosidase P11-Young ASCs/._image 6.JPG
- beta galastosidase P11/beta galactosidase P11-Young ASCs/image 3 .jpg
- __MACOSX/beta galastosidase P11/beta galactosidase P11-Young ASCs/._image 3 .jpg
- beta galastosidase P11/beta galactosidase P11-Young ASCs/image 4.JPG
- __MACOSX/beta galastosidase P11/beta galactosidase P11-Young ASCs/._image 4.JPG
- beta galastosidase P11/beta galactosidase P11-Young ASCs/image 5.JPG
- __MACOSX/beta galastosidase P11/beta galactosidase P11-Young ASCs/._image 5.JPG
- beta galastosidase P11/beta galactosidase P11-Young ASCs/image 2 .jpg
- __MACOSX/beta galastosidase P11/beta galactosidase P11-Young ASCs/._image 2 .jpg
