# Supplementary material for: Metformin alleviates stress-induced cellular senescence of aging human adipose stromal cells and the ensuing adipocyte dysfunction
Source: eLife. 2021 Sep 21;10:e62635. doi: 10.7554/eLife.62635 (PMC8526089; doi:10.7554/eLife.62635)
Supplement: Figure 1—source data 4. [file elife-62635-fig1-data4.zip]

Archive with 5 entries (2 files):
- Figure 1-source data 4/
- Figure 1-source data 4/p16 p21 prelaminA tubulin.eps
- __MACOSX/
- __MACOSX/Figure 1-source data 4/
- __MACOSX/Figure 1-source data 4/._p16 p21 prelaminA tubulin.eps
