# Supplementary material for: Metformin alleviates stress-induced cellular senescence of aging human adipose stromal cells and the ensuing adipocyte dysfunction
Source: eLife. 2021 Sep 21;10:e62635. doi: 10.7554/eLife.62635 (PMC8526089; doi:10.7554/eLife.62635)
Supplement: Figure 3—source data 1. [file elife-62635-fig3-data1.zip]

Archive with 5 entries (2 files):
- Figure 3-source data 1/
- Figure 3-source data 1/C:EBP SREBP1 PPAR Tubulin.eps
- __MACOSX/
- __MACOSX/Figure 3-source data 1/
- __MACOSX/Figure 3-source data 1/._C:EBP SREBP1 PPAR Tubulin.eps
