# Supplementary material for: Metformin alleviates stress-induced cellular senescence of aging human adipose stromal cells and the ensuing adipocyte dysfunction
Source: eLife. 2021 Sep 21;10:e62635. doi: 10.7554/eLife.62635 (PMC8526089; doi:10.7554/eLife.62635)
Supplement: Figure 5—source data 1. [file elife-62635-fig5-data1.zip]

Archive with 29 entries (20 files):
- Figure 5-source data 1/
- Figure 5-source data 1/beta galactosidase DRV/
- Figure 5-source data 1/beta galactosidase DRV/image 1.JPG
- __MACOSX/
- __MACOSX/Figure 5-source data 1/
- __MACOSX/Figure 5-source data 1/beta galactosidase DRV/
- __MACOSX/Figure 5-source data 1/beta galactosidase DRV/._image 1.JPG
- Figure 5-source data 1/beta galactosidase DRV/image 2.JPG
- __MACOSX/Figure 5-source data 1/beta galactosidase DRV/._image 2.JPG
- Figure 5-source data 1/beta galactosidase DRV/image 3.JPG
- __MACOSX/Figure 5-source data 1/beta galactosidase DRV/._image 3.JPG
- Figure 5-source data 1/.DS_Store
- __MACOSX/Figure 5-source data 1/._.DS_Store
- Figure 5-source data 1/beta galactosidase DMSO/
- Figure 5-source data 1/beta galactosidase DMSO/image 1.JPG
- __MACOSX/Figure 5-source data 1/beta galactosidase DMSO/
- __MACOSX/Figure 5-source data 1/beta galactosidase DMSO/._image 1.JPG
- Figure 5-source data 1/beta galactosidase DMSO/image 2.JPG
- __MACOSX/Figure 5-source data 1/beta galactosidase DMSO/._image 2.JPG
- Figure 5-source data 1/beta galactosidase DMSO/image 3.JPG
- __MACOSX/Figure 5-source data 1/beta galactosidase DMSO/._image 3.JPG
- Figure 5-source data 1/beta galactosidase LPV/
- Figure 5-source data 1/beta galactosidase LPV/image 1.JPG
- __MACOSX/Figure 5-source data 1/beta galactosidase LPV/
- __MACOSX/Figure 5-source data 1/beta galactosidase LPV/._image 1.JPG
- Figure 5-source data 1/beta galactosidase LPV/image 2.JPG
- __MACOSX/Figure 5-source data 1/beta galactosidase LPV/._image 2.JPG
- Figure 5-source data 1/beta galactosidase LPV/image 3.JPG
- __MACOSX/Figure 5-source data 1/beta galactosidase LPV/._image 3.JPG
