# Supplementary material for: Metformin alleviates stress-induced cellular senescence of aging human adipose stromal cells and the ensuing adipocyte dysfunction
Source: eLife. 2021 Sep 21;10:e62635. doi: 10.7554/eLife.62635 (PMC8526089; doi:10.7554/eLife.62635)
Supplement: Figure 6—source data 2. [file elife-62635-fig6-data2.zip]

Archive with 27 entries (20 files):
- Figure 6-source data 2/
- Figure 6-source data 2/.DS_Store
- __MACOSX/
- __MACOSX/Figure 6-source data 2/
- __MACOSX/Figure 6-source data 2/._.DS_Store
- Figure 6-source data 2/beta galactosidase Young untreated/
- Figure 6-source data 2/beta galactosidase Young untreated/image 1 .jpg
- __MACOSX/Figure 6-source data 2/beta galactosidase Young untreated/
- __MACOSX/Figure 6-source data 2/beta galactosidase Young untreated/._image 1 .jpg
- Figure 6-source data 2/beta galactosidase Young untreated/.DS_Store
- __MACOSX/Figure 6-source data 2/beta galactosidase Young untreated/._.DS_Store
- Figure 6-source data 2/beta galactosidase Young untreated/image 6.JPG
- Figure 6-source data 2/beta galactosidase Young untreated/image 4.JPG
- Figure 6-source data 2/beta galactosidase Young untreated/image 5.JPG
- Figure 6-source data 2/beta galactosidase Young untreated/image 2.JPG
- Figure 6-source data 2/beta galactosidase Young untreated/image 3.JPG
- Figure 6-source data 2/beta galactosidase Aged untreated/
- Figure 6-source data 2/beta galactosidase Aged untreated/image 1 .jpg
- __MACOSX/Figure 6-source data 2/beta galactosidase Aged untreated/
- __MACOSX/Figure 6-source data 2/beta galactosidase Aged untreated/._image 1 .jpg
- Figure 6-source data 2/beta galactosidase Aged untreated/.DS_Store
- __MACOSX/Figure 6-source data 2/beta galactosidase Aged untreated/._.DS_Store
- Figure 6-source data 2/beta galactosidase Aged untreated/image 6.JPG
- Figure 6-source data 2/beta galactosidase Aged untreated/image 4.JPG
- Figure 6-source data 2/beta galactosidase Aged untreated/image 5.JPG
- Figure 6-source data 2/beta galactosidase Aged untreated/image 2.JPG
- Figure 6-source data 2/beta galactosidase Aged untreated/image 3.JPG
