# Supplementary material for: Metformin alleviates stress-induced cellular senescence of aging human adipose stromal cells and the ensuing adipocyte dysfunction
Source: eLife. 2021 Sep 21;10:e62635. doi: 10.7554/eLife.62635 (PMC8526089; doi:10.7554/eLife.62635)
Supplement: Figure 6—source data 3. [file elife-62635-fig6-data3.zip]

Archive with 5 entries (2 files):
- Figure 6-source data 3/
- Figure 6-source data 3/p16 p21 tubulin.eps
- __MACOSX/
- __MACOSX/Figure 6-source data 3/
- __MACOSX/Figure 6-source data 3/._p16 p21 tubulin.eps
