# Supplementary material for: Metformin alleviates stress-induced cellular senescence of aging human adipose stromal cells and the ensuing adipocyte dysfunction
Source: eLife. 2021 Sep 21;10:e62635. doi: 10.7554/eLife.62635 (PMC8526089; doi:10.7554/eLife.62635)
Supplement: Figure 8—source data 1. [file elife-62635-fig8-data1.zip]

Archive with 34 entries (22 files):
- Figure8-source data 1/
- Figure8-source data 1/.DS_Store
- __MACOSX/
- __MACOSX/Figure8-source data 1/
- __MACOSX/Figure8-source data 1/._.DS_Store
- Figure8-source data 1/Beta galactosidase Aged/
- Figure8-source data 1/Beta galactosidase Aged/Aged Metformin/
- Figure8-source data 1/Beta galactosidase Aged/Aged Metformin/image 1.JPG
- Figure8-source data 1/Beta galactosidase Aged/Aged Metformin/image 2.JPG
- Figure8-source data 1/Beta galactosidase Aged/Aged Metformin/image 3.JPG
- Figure8-source data 1/Beta galactosidase Aged/Aged Compound C/
- Figure8-source data 1/Beta galactosidase Aged/Aged Compound C/.DS_Store
- __MACOSX/Figure8-source data 1/Beta galactosidase Aged/
- __MACOSX/Figure8-source data 1/Beta galactosidase Aged/Aged Compound C/
- __MACOSX/Figure8-source data 1/Beta galactosidase Aged/Aged Compound C/._.DS_Store
- Figure8-source data 1/Beta galactosidase Aged/Aged Compound C/image 1.JPG
- Figure8-source data 1/Beta galactosidase Aged/Aged Compound C/image 2.JPG
- Figure8-source data 1/Beta galactosidase Aged/Aged Compound C/image 3.JPG
- Figure8-source data 1/Beta galactosidase Aged/.DS_Store
- __MACOSX/Figure8-source data 1/Beta galactosidase Aged/._.DS_Store
- Figure8-source data 1/Beta galactosidase Aged/Aged Metformin Compound C/
- Figure8-source data 1/Beta galactosidase Aged/Aged Metformin Compound C/.DS_Store
- __MACOSX/Figure8-source data 1/Beta galactosidase Aged/Aged Metformin Compound C/
- __MACOSX/Figure8-source data 1/Beta galactosidase Aged/Aged Metformin Compound C/._.DS_Store
- Figure8-source data 1/Beta galactosidase Aged/Aged Metformin Compound C/image 1.JPG
- Figure8-source data 1/Beta galactosidase Aged/Aged Metformin Compound C/image 2.JPG
- Figure8-source data 1/Beta galactosidase Aged/Aged Metformin Compound C/image 3.JPG
- Figure8-source data 1/Beta galactosidase Aged/Aged untreated/
- Figure8-source data 1/Beta galactosidase Aged/Aged untreated/.DS_Store
- __MACOSX/Figure8-source data 1/Beta galactosidase Aged/Aged untreated/
- __MACOSX/Figure8-source data 1/Beta galactosidase Aged/Aged untreated/._.DS_Store
- Figure8-source data 1/Beta galactosidase Aged/Aged untreated/image 1.JPG
- Figure8-source data 1/Beta galactosidase Aged/Aged untreated/image 2.JPG
- Figure8-source data 1/Beta galactosidase Aged/Aged untreated/image 3.JPG
