# Supplementary material for: Metformin alleviates stress-induced cellular senescence of aging human adipose stromal cells and the ensuing adipocyte dysfunction
Source: eLife. 2021 Sep 21;10:e62635. doi: 10.7554/eLife.62635 (PMC8526089; doi:10.7554/eLife.62635)
Supplement: Figure 8—source data 2. [file elife-62635-fig8-data2.zip]

Archive with 31 entries (20 files):
- Figure8-source data 2/
- Figure8-source data 2/.DS_Store
- __MACOSX/
- __MACOSX/Figure8-source data 2/
- __MACOSX/Figure8-source data 2/._.DS_Store
- Figure8-source data 2/Beta galactosidase Young/
- Figure8-source data 2/Beta galactosidase Young/Young Metformin/
- Figure8-source data 2/Beta galactosidase Young/Young Metformin/image 1.JPG
- Figure8-source data 2/Beta galactosidase Young/Young Metformin/image 2.JPG
- Figure8-source data 2/Beta galactosidase Young/Young Metformin/image 3.JPG
- Figure8-source data 2/Beta galactosidase Young/.DS_Store
- __MACOSX/Figure8-source data 2/Beta galactosidase Young/
- __MACOSX/Figure8-source data 2/Beta galactosidase Young/._.DS_Store
- Figure8-source data 2/Beta galactosidase Young/Young untreated/
- Figure8-source data 2/Beta galactosidase Young/Young untreated/.DS_Store
- __MACOSX/Figure8-source data 2/Beta galactosidase Young/Young untreated/
- __MACOSX/Figure8-source data 2/Beta galactosidase Young/Young untreated/._.DS_Store
- Figure8-source data 2/Beta galactosidase Young/Young untreated/image 1.JPG
- Figure8-source data 2/Beta galactosidase Young/Young untreated/image 2.JPG
- Figure8-source data 2/Beta galactosidase Young/Young untreated/image 3.JPG
- Figure8-source data 2/Beta galactosidase Young/Young Metformin Compound C/
- Figure8-source data 2/Beta galactosidase Young/Young Metformin Compound C/image 1.JPG
- Figure8-source data 2/Beta galactosidase Young/Young Metformin Compound C/image 2.JPG
- Figure8-source data 2/Beta galactosidase Young/Young Metformin Compound C/image 3.JPG
- Figure8-source data 2/Beta galactosidase Young/Young Compound C/
- Figure8-source data 2/Beta galactosidase Young/Young Compound C/.DS_Store
- __MACOSX/Figure8-source data 2/Beta galactosidase Young/Young Compound C/
- __MACOSX/Figure8-source data 2/Beta galactosidase Young/Young Compound C/._.DS_Store
- Figure8-source data 2/Beta galactosidase Young/Young Compound C/image 1.JPG
- Figure8-source data 2/Beta galactosidase Young/Young Compound C/image 2.JPG
- Figure8-source data 2/Beta galactosidase Young/Young Compound C/image 3.JPG
