# Supplementary material for: Metformin alleviates stress-induced cellular senescence of aging human adipose stromal cells and the ensuing adipocyte dysfunction
Source: eLife. 2021 Sep 21;10:e62635. doi: 10.7554/eLife.62635 (PMC8526089; doi:10.7554/eLife.62635)
Supplement: Figure 8—figure supplement 1—source data 2. [file elife-62635-fig8-figsupp1-data2.zip]

Archive with 37 entries (30 files):
- Figure 8-figure supplement 1 -Source Data 2/
- Figure 8-figure supplement 1 -Source Data 2/.DS_Store
- __MACOSX/
- __MACOSX/Figure 8-figure supplement 1 -Source Data 2/
- __MACOSX/Figure 8-figure supplement 1 -Source Data 2/._.DS_Store
- Figure 8-figure supplement 1 -Source Data 2/beta galactosidase Aged metformin/
- Figure 8-figure supplement 1 -Source Data 2/beta galactosidase Aged metformin/image 1 .jpg
- __MACOSX/Figure 8-figure supplement 1 -Source Data 2/beta galactosidase Aged metformin/
- __MACOSX/Figure 8-figure supplement 1 -Source Data 2/beta galactosidase Aged metformin/._image 1 .jpg
- Figure 8-figure supplement 1 -Source Data 2/beta galactosidase Aged metformin/.DS_Store
- __MACOSX/Figure 8-figure supplement 1 -Source Data 2/beta galactosidase Aged metformin/._.DS_Store
- Figure 8-figure supplement 1 -Source Data 2/beta galactosidase Aged metformin/image 6.JPG
- __MACOSX/Figure 8-figure supplement 1 -Source Data 2/beta galactosidase Aged metformin/._image 6.JPG
- Figure 8-figure supplement 1 -Source Data 2/beta galactosidase Aged metformin/image 4.JPG
- __MACOSX/Figure 8-figure supplement 1 -Source Data 2/beta galactosidase Aged metformin/._image 4.JPG
- Figure 8-figure supplement 1 -Source Data 2/beta galactosidase Aged metformin/image 5.JPG
- __MACOSX/Figure 8-figure supplement 1 -Source Data 2/beta galactosidase Aged metformin/._image 5.JPG
- Figure 8-figure supplement 1 -Source Data 2/beta galactosidase Aged metformin/image 2.JPG
- __MACOSX/Figure 8-figure supplement 1 -Source Data 2/beta galactosidase Aged metformin/._image 2.JPG
- Figure 8-figure supplement 1 -Source Data 2/beta galactosidase Aged metformin/image 3.JPG
- __MACOSX/Figure 8-figure supplement 1 -Source Data 2/beta galactosidase Aged metformin/._image 3.JPG
- Figure 8-figure supplement 1 -Source Data 2/beta galactosidase Young metformin/
- Figure 8-figure supplement 1 -Source Data 2/beta galactosidase Young metformin/.DS_Store
- __MACOSX/Figure 8-figure supplement 1 -Source Data 2/beta galactosidase Young metformin/
- __MACOSX/Figure 8-figure supplement 1 -Source Data 2/beta galactosidase Young metformin/._.DS_Store
- Figure 8-figure supplement 1 -Source Data 2/beta galactosidase Young metformin/image 6.JPG
- __MACOSX/Figure 8-figure supplement 1 -Source Data 2/beta galactosidase Young metformin/._image 6.JPG
- Figure 8-figure supplement 1 -Source Data 2/beta galactosidase Young metformin/image 4.JPG
- __MACOSX/Figure 8-figure supplement 1 -Source Data 2/beta galactosidase Young metformin/._image 4.JPG
- Figure 8-figure supplement 1 -Source Data 2/beta galactosidase Young metformin/image 5.JPG
- __MACOSX/Figure 8-figure supplement 1 -Source Data 2/beta galactosidase Young metformin/._image 5.JPG
- Figure 8-figure supplement 1 -Source Data 2/beta galactosidase Young metformin/image 1.JPG
- __MACOSX/Figure 8-figure supplement 1 -Source Data 2/beta galactosidase Young metformin/._image 1.JPG
- Figure 8-figure supplement 1 -Source Data 2/beta galactosidase Young metformin/image 2.JPG
- __MACOSX/Figure 8-figure supplement 1 -Source Data 2/beta galactosidase Young metformin/._image 2.JPG
- Figure 8-figure supplement 1 -Source Data 2/beta galactosidase Young metformin/image 3.JPG
- __MACOSX/Figure 8-figure supplement 1 -Source Data 2/beta galactosidase Young metformin/._image 3.JPG
