# Supplementary material for: Metformin alleviates stress-induced cellular senescence of aging human adipose stromal cells and the ensuing adipocyte dysfunction
Source: eLife. 2021 Sep 21;10:e62635. doi: 10.7554/eLife.62635 (PMC8526089; doi:10.7554/eLife.62635)
Supplement: Figure 8—figure supplement 1—source data 3. [file elife-62635-fig8-figsupp1-data3.zip]

Archive with 37 entries (30 files):
- Figure 8-figure supplement 1 -Source Data 3/
- Figure 8-figure supplement 1 -Source Data 3/.DS_Store
- __MACOSX/
- __MACOSX/Figure 8-figure supplement 1 -Source Data 3/
- __MACOSX/Figure 8-figure supplement 1 -Source Data 3/._.DS_Store
- Figure 8-figure supplement 1 -Source Data 3/beta galactosidase Young AICAR/
- Figure 8-figure supplement 1 -Source Data 3/beta galactosidase Young AICAR/.DS_Store
- __MACOSX/Figure 8-figure supplement 1 -Source Data 3/beta galactosidase Young AICAR/
- __MACOSX/Figure 8-figure supplement 1 -Source Data 3/beta galactosidase Young AICAR/._.DS_Store
- Figure 8-figure supplement 1 -Source Data 3/beta galactosidase Young AICAR/image 6.JPG
- __MACOSX/Figure 8-figure supplement 1 -Source Data 3/beta galactosidase Young AICAR/._image 6.JPG
- Figure 8-figure supplement 1 -Source Data 3/beta galactosidase Young AICAR/image 4.JPG
- __MACOSX/Figure 8-figure supplement 1 -Source Data 3/beta galactosidase Young AICAR/._image 4.JPG
- Figure 8-figure supplement 1 -Source Data 3/beta galactosidase Young AICAR/image 5.JPG
- __MACOSX/Figure 8-figure supplement 1 -Source Data 3/beta galactosidase Young AICAR/._image 5.JPG
- Figure 8-figure supplement 1 -Source Data 3/beta galactosidase Young AICAR/image 1.JPG
- __MACOSX/Figure 8-figure supplement 1 -Source Data 3/beta galactosidase Young AICAR/._image 1.JPG
- Figure 8-figure supplement 1 -Source Data 3/beta galactosidase Young AICAR/image 2.JPG
- __MACOSX/Figure 8-figure supplement 1 -Source Data 3/beta galactosidase Young AICAR/._image 2.JPG
- Figure 8-figure supplement 1 -Source Data 3/beta galactosidase Young AICAR/image 3.JPG
- __MACOSX/Figure 8-figure supplement 1 -Source Data 3/beta galactosidase Young AICAR/._image 3.JPG
- Figure 8-figure supplement 1 -Source Data 3/beta galactosidase Aged AICAR/
- Figure 8-figure supplement 1 -Source Data 3/beta galactosidase Aged AICAR/image 1 .jpg
- __MACOSX/Figure 8-figure supplement 1 -Source Data 3/beta galactosidase Aged AICAR/
- __MACOSX/Figure 8-figure supplement 1 -Source Data 3/beta galactosidase Aged AICAR/._image 1 .jpg
- Figure 8-figure supplement 1 -Source Data 3/beta galactosidase Aged AICAR/.DS_Store
- __MACOSX/Figure 8-figure supplement 1 -Source Data 3/beta galactosidase Aged AICAR/._.DS_Store
- Figure 8-figure supplement 1 -Source Data 3/beta galactosidase Aged AICAR/image 6.JPG
- __MACOSX/Figure 8-figure supplement 1 -Source Data 3/beta galactosidase Aged AICAR/._image 6.JPG
- Figure 8-figure supplement 1 -Source Data 3/beta galactosidase Aged AICAR/image 4.JPG
- __MACOSX/Figure 8-figure supplement 1 -Source Data 3/beta galactosidase Aged AICAR/._image 4.JPG
- Figure 8-figure supplement 1 -Source Data 3/beta galactosidase Aged AICAR/image 5.JPG
- __MACOSX/Figure 8-figure supplement 1 -Source Data 3/beta galactosidase Aged AICAR/._image 5.JPG
- Figure 8-figure supplement 1 -Source Data 3/beta galactosidase Aged AICAR/image 2.JPG
- __MACOSX/Figure 8-figure supplement 1 -Source Data 3/beta galactosidase Aged AICAR/._image 2.JPG
- Figure 8-figure supplement 1 -Source Data 3/beta galactosidase Aged AICAR/image 3.JPG
- __MACOSX/Figure 8-figure supplement 1 -Source Data 3/beta galactosidase Aged AICAR/._image 3.JPG
