# Supplementary material for: Metformin alleviates stress-induced cellular senescence of aging human adipose stromal cells and the ensuing adipocyte dysfunction
Source: eLife. 2021 Sep 21;10:e62635. doi: 10.7554/eLife.62635 (PMC8526089; doi:10.7554/eLife.62635)
Supplement: Figure 8—figure supplement 1—source data 4. [file elife-62635-fig8-figsupp1-data4.zip]

Archive with 7 entries (4 files):
- Figure 8-figure supplement 1 -Source Data 4/
- Figure 8-figure supplement 1 -Source Data 4/P-AMPK AMPK.eps
- __MACOSX/
- __MACOSX/Figure 8-figure supplement 1 -Source Data 4/
- __MACOSX/Figure 8-figure supplement 1 -Source Data 4/._P-AMPK AMPK.eps
- Figure 8-figure supplement 1 -Source Data 4/p21 p16 tubulin.eps
- __MACOSX/Figure 8-figure supplement 1 -Source Data 4/._p21 p16 tubulin.eps
